# Supplementary material for: Influence of Simulated Gastrointestinal Digestion on Phenolic Composition, Bioaccessibility, and Antioxidant Properties of Commercial Wild Rice
Source: Molecules. 2026 Jul 3;31(13):2333. doi: 10.3390/molecules31132333 (PMC13363508; doi:10.3390/molecules31132333)
Supplement: Supplementary file 1 [file molecules-31-02333-s001.zip]

Archive with 1 entries (1 files):
- molecules-4378013-supplementary.pdf
